# Supplementary material for: C/EBPβ expression decreases in cervical cancer and leads to tumorigenesis
Source: BMC Cancer. 2023 Jan 24;23:79. doi: 10.1186/s12885-023-10543-9 (PMC9872280; doi:10.1186/s12885-023-10543-9)
Supplement: Supplementary file 1 — Additional file 1: [file 12885_2023_10543_MOESM1_ESM.zip]

Archive with 42 entries (42 files):
- Fig1 CEBPB protein in  cervical cancer tissue 300ppi original.jpg
- Fig1 CEBPB protein in chronic cervicitis tissue 300ppi original.jpg
- Fig1 Ki67 protein in  cervical cancer tissue 300ppi original.jpg
- Fig1 Ki67 protein in chronic cervicitis tissue 300ppi original.jpg
- Fig1 PCNA protein in  cervical cancer tissue 300ppi original.jpg
- Fig1 PCNA protein in chronic cervicitis tissue 300ppi original.jpg
- Fig3F1  CEBPB in Hela photographic plate.jpg
- Fig3F2 MTA1(WT,NC,CEBPB) photographic plate.jpg
- Fig3F3 beta-actin photographic plate.jpg
- Fig3H1 cebpb photographic plate.jpg
- Fig3H2 MTA1 photographic plate.jpg
- Fig3H3 b-actin photographic plate.jpg
- Fig4C hela-NC.jpg
- Fig4D hela-CEBPB.jpg
- Fig4F siha-NC.jpg
- Fig4G siha-CEBPB.jpg
- Fig4I Hela-NC.jpg
- Fig4J Hela-CEBPB+.jpg
- Fig4L SiHa-NC.jpg
- Fig4M SiHa-CEBPB+.jpg
- Fig5A HeLa NC original.jpg
- Fig5B HeLa CEBPB+ original.jpg
- Fig5D SiHa NC original.jpg
- Fig5E SiHa CEBPB+ original.jpg
- Fig5G HeLa NC original.png
- Fig5H HeLa CEBPB+ original.png
- Fig5J SiHa NC original.png
- Fig5K SiHa CEBPB+ original.png
- Fig6A SiHa CEBPB0h.jpg
- Fig6A SiHa CEBPB24h.jpg
- Fig6A SiHa CEBPB48h.jpg
- Fig6A SiHa NC0h.jpg
- Fig6A SiHa NC24h.jpg
- Fig6A SiHa NC48h.jpg
- Fig6B Hela CEBPB+ CEBPB protein.jpg
- Fig6B Hela CEBPB+ Ki67 protein.jpg
- Fig6B Hela NC CEBPB protein.jpg
- Fig6B Hela NC Ki67 protein.jpg
- Fig6B Hela WT CEBPB protein.jpg
- Fig6B Hela WT Ki67 protein.jpg
- Fig6F Hela CEBPB+.jpg
- Fig6F Hela NC.jpg
